# Supplementary material for: Suicide along the Australian coast: Exploring the epidemiology and risk factors
Source: PLoS One. 2021 May 20;16(5):e0251938. doi: 10.1371/journal.pone.0251938 (PMC8136651; doi:10.1371/journal.pone.0251938)
Supplement: S1 Table — (XLSX) [file pone.0251938.s001.xlsx]

## Sheet: Supplementary Table 1.
Supplementary Table 1. Extra environmental variables by sex and ICD-10 code mechanism of cause of death in coastal environments Χ2 (p value), Australia, 2005-2019.
Variable		Total (N=673)		Sex				Test statistic	ICD-10 Code						Test statistic
				Male		Female			X80		X71		Other
	Categories	N	%	n	%	n	%	(p value)	n	%	n	%	n	%	(p value)
		673	100	476	70.7	197	29.3		291	43.2	206	30.6	176	26.2
Month	January	60	9.00901	42	70	18	30	X2 =9.664	27	45	16	26.6667	17	28.3333	X2 =34.621
	February	74	11.1111	51	68.9189	23	31.0811	(p=0.561)	29	39.1892	24	32.4324	21	28.3784	(p=0.042)
	March	54	8.10811	39	72.2222	15	27.7778		27	50	13	24.0741	14	25.9259
	April	46	6.90691	30	65.2174	16	34.7826		18	39.1304	16	34.7826	12	26.087
	May	59	8.85886	40	67.7966	19	32.2034		24	40.678	22	37.2881	13	22.0339
	June	47	7.05706	38	80.8511	9	19.1489		17	36.1702	17	36.1702	13	27.6596
	July	49	7.35736	33	67.3469	16	32.6531		13	26.5306	21	42.8571	15	30.6122
	August	48	7.20721	32	66.6667	16	33.3333		26	54.1667	12	25	10	20.8333
	September	47	7.05706	35	74.4681	12	25.5319		16	34.0426	9	19.1489	22	46.8085
	October	57	8.55856	47	82.4561	10	17.5439		29	50.8772	17	29.8246	11	19.2982
	November	54	8.10811	37	68.5185	17	31.4815		30	55.5556	18	33.3333	6	11.1111
	December	55	8.25826	37	67.2727	18	32.7273		24	43.6364	18	32.7273	13	23.6364
	Unknown*	16	2.4024	12	75	4	25	*	9	56.25	1	6.25	6	37.5	*
Day of week	Monday	94	14.1141	63	67.0213	31	32.9787	X2 =4.898	40	42.5532	29	30.8511	25	26.5957	X2 =6.151
	Tuesday	70	10.5105	54	77.1429	16	22.8571	(p=0.557)	33	47.1429	18	25.7143	19	27.1429	(p=0.908)
	Wednesday	64	9.60961	42	65.625	22	34.375		27	42.1875	22	34.375	15	23.4375
	Thursday	78	11.7117	56	71.7949	22	28.2051		38	48.7179	26	33.3333	14	17.9487
	Friday	81	12.1622	59	72.8395	22	27.1605		37	45.679	25	30.8642	19	23.4568
	Saturday	61	9.15916	44	72.1311	17	27.8689		27	44.2623	20	32.7869	14	22.9508
	Sunday	56	8.40841	36	64.2857	20	35.7143		24	42.8571	17	30.3571	15	26.7857
	Unknown*	162	24.3243	119	73.4568	43	26.5432	*	63	38.8889	47	29.0123	52	32.0988	*
Season	Summer	192	28.8288	132	68.4	61	31.6	X2 =2.284	82	42.7083	58	30.2083	52	27.0833	X2 =3.303
	Autumn	160	24.024	111	68.9	50	31.1	(p=0.516)	70	43.75	51	31.875	39	24.375	(p=0.770)
	Winter	145	21.7718	105	70.9	43	29.1		57	39.3103	50	34.4828	38	26.2069
	Spring	159	23.8739	121	75.2	40	24.8		76	47.7987	44	27.673	39	24.5283
	Unknown*	10	1.5015	7	70	3	30	*	4	40	1	10	5	50	*
Time of Day	Morning (6:01-12:00)	137	20.5706	97	70.8029	40	29.1971	X2 =3.831	62	45.2555	40	29.1971	35	25.5474	X2 =7.818
	Afternoon (12:01-18:00)	136	20.4204	99	72.7941	37	27.2059	(p=0.429)	68	50	38	27.9412	30	22.0588	(p=0.451)
	Evening (18:01-0:00)	98	14.7147	73	74.4898	25	25.5102		33	33.6735	34	34.6939	31	31.6327
	Night (00:01-6:00)	136	20.4204	91	66.9118	45	33.0882		57	41.9118	40	29.4118	39	28.6765
	Unknown*	159	23.9	113	71.1	48	28.9	*	69	43.3962	52	32.7044	38	23.8994	*
Note: * indicates unknowns were excluded from analyses. After Bonferroni adjustment, significance was deemed at p=0.004. Bold type indicates significance.
