# Supplementary material for: Suicide along the Australian coast: Exploring the epidemiology and risk factors
Source: PLoS One. 2021 May 20;16(5):e0251938. doi: 10.1371/journal.pone.0251938 (PMC8136651; doi:10.1371/journal.pone.0251938)
Supplement: S2 Table — (XLSX) [file pone.0251938.s002.xlsx]

## Sheet: Supplementary Table 2
Supplementary table 2. Detailed summary of drug contributions to Australian coastal suicides
Drug category		Male (n)	Male concentration	Female (n)	Female concentration	Total (n)	Relative Risk			Permutational ANOVA (BAC)
	Drug class		x̅ (n, SD)		x̅ (n, SD )		RR	RR 95% CI	RR p-value	df	Pseudo-F	p-value
Illicit	Total	32	11.1 (26, 23)	10	4.95 (8, 4.46)	42	1.3	0.65-2.59	0.6	1,32	0.561	0.667
	Amphetamines	11	18.4 (9, 36.3)	4	1.8 (3, 0.72)	15	0.9	0.29-2.78	1	1, 10	0.586	0.31
	Cannabis	15	7 (13, 7.0)	4	7.8 (3, 6.47)	19	1.22	0.41-3.63	0.61	1, 14	0.01	1
	Opiates (Illicit)	2	3.1 (2)	1	2 (1)	3	NA	NA	NA	NA		NA
	Cocaine	5	6.98 (5)	2	5.45 (2)	7	NA	NA	NA
Prescription	Total	67	8.33 (49, 27.1)	44	50.7 (40, 221)	111	0.62	0.44-0.87	0.0076	1, 87	1.767	0.0481
	Benzodiazepines/sedatives	27	15.1(17, 45.2)	16	29.4(14, 55.5)	43	0.68	0.38-1.24	0.22	1,29	0.627	0.3492
	Opiates (Prescription)	13	7.4 (12, 9.1)	12	14.6 (11, 16.1)	25	0.44	0.2-0.95	0.041	1,21	1.778	0.2107
	Anti-depressants	25	2.37(22, 1.57)	19	81.4(18, 329)	44	0.53	0.3-0.95	0.0377	1,38	1.279	0.029
	Anti-psychotics	7	5.3(6)	6	6.4(4)	13	0.41	0.14-0.21	0.21	NA	NA	NA
	Cardiac	2	1.14 (1)	1	7.9 (1)	3	NA	NA	NA	NA	NA	NA
Over the Counter	Total	3	1 (1)	5	2.81 (3)	8	NA	NA	NA	NA	NA	NA
	Analgesics/Anti-inflammatories	2	1 (1)	4	2.81 (3)	6	NA	NA	NA	NA	NA	NA
Other		8		0		8	NA	NA	NA	NA	NA	NA
None		313		118		431	NA	NA	NA	NA	NA	NA
Unknown		35		18		53	NA	NA	NA	NA	NA	NA
Total (known)		441		179		620	NA	NA	NA	NA	NA	NA
Grand Total		476		197		673
NP Not presented due to ethical agreements
NA Not analysed
