# Supplementary material for: Suicide along the Australian coast: Exploring the epidemiology and risk factors
Source: PLoS One. 2021 May 20;16(5):e0251938. doi: 10.1371/journal.pone.0251938 (PMC8136651; doi:10.1371/journal.pone.0251938)
Supplement: S4 Table — Bold type indicates significance. (XLSX) [file pone.0251938.s004.xlsx]

## Sheet: Supplementary Table 4.
Supplementary Table 4. The relative risk of Important Days (Public holidays, birthdays) and the seven-day period pre- or post-important day (inclusive) on coastal suicides. Bold type indicates significance.
Important Days	Yes (n)	No (n)	Population*days* 15 years (Yes) / 100 million	Population*days* 15 years (No) / 100 million	RR	95% CI	p-value
Public Holiday (PH)	24	613	572.561	16711.5	1.14	0.76-1.7	0.5
7-days pre-PH	89	545	2085.09	15199	1.16	0.96-1.42	0.14
7 days post-PH	85	549	2085.09	15199	1.11	0.91-1.36	0.32
Birthday (BD)	1	353	50.4106	18349.4	1.02	0.14-7.36	0.62
7-days pre-BD	10	344	352.874	128446	10.3	5.54-19.16	< 0.0001
7-days post-BD	3	351	352.874	128446	3.09	1-9.6	0.075
